# Supplementary material for: Triage admission protocol with a centralized quarantine unit for patients after acute care surgery during the COVID-19 pandemic: A tertiary center experience in Taiwan
Source: PLoS One. 2022 Mar 9;17(3):e0263688. doi: 10.1371/journal.pone.0263688 (PMC8906606; doi:10.1371/journal.pone.0263688)
Supplement: S1 Data — (XLSX) [file pone.0263688.s001.xlsx]

## Sheet: table 1
medical record number	centralized quarantine unit	department	major diagnosis(ICD-10)	age	gender	surgeon code	operation date	第一手術碼	第二手術碼	第三手術碼	operation time	blood loss(ml)	ASA	inpatient days	ICU admission	ICU stay	ICU stay (person-time)	ward stay	ward stay (person-time)	reason to exit centralized quarantine unit	destination after discharge	stay in ED(min)	ED date	ED surgical patient number	yellow zone occupied rate(%)	yellow zone discharge rate(%)	yellow zone transfer rate(%)	yellow zone leaving rate(%)
Y30913	1	10310	K67	62	2	89250	2021-05-16	62009C	-	-	100	2	3	4	0	0		4		1	1	5007	2021-05-13	80	-	-	-	-
541568	1	10310	K251	39	2	88542	2021-05-15	72019B	75801C	28014C	90	5	3	42	0	0		42		1	1	995	2021-05-14	75	-	-	-	-
1212476	1	10370	S42009A	19	1	89692	2021-05-15	64015C	-	-	60	20	2	4	0	0		4		1	1	1266	2021-05-14	75	-	-	-	-
B58156	1	10310	K37	38	1	88542	2021-05-15	74004B	-	-	40	3	2	3	0	0		3		1	1	899	2021-05-15	53	-	-	-	-
M58026	1	10370	S60511A	21	1	89692	2021-05-15	64197C	64237C	-	90	200	2	17	0	0		17		1	1	559	2021-05-15	53	-	-	-	-
K84290	1	10310	K810	53	1	89250	2021-05-16	75215B	-	-	90	200	2	4	0	0		4		1	1	373	2021-05-16	59	-	-	-	-
C79143	1	10310	K2580	34	2	88551	2021-05-17	74004B	-	-	40	10	1	2	0	0		2		1	1	267	2021-05-17	33	-	-	-	-
926027	1	10330	S51032A	26	1	91203	2021-05-17	64262C	64262C	48006C	90	20	2	14	0	0		14		1	1	439	2021-05-17	33	-	-	-	-
W04860	1	11100	D259	49	2	87906	2021-05-17	80415B	-	-	55	500	3	2	0	0		2		1	1	270	2021-05-17	33	-	-	-	-
1213169	1	10320	S065X3A	25	2	90647	2021-05-18	83080B	83037C	-	210	300	4	18	1	10		8		1	1	137	2021-05-17	33	-	-	-	-
358586	1	10310	K250	59	1	90391	2021-05-22	72019B	73037B	28014C	120	5	3	10	0	0		10		1	1	343	2021-05-22	21	-	-	-	-
F96326	1	10310	K3580	19	1	88551	2021-05-24	74004B	-	-	60	3	2	3	0	0		3		1	1	862	2021-05-24	32	-	-	-	-
988194	1	10370	S40019A	76	2	90342	2021-05-25	64239B	-	-	90	50	2	2	0	0		2		1	1	873	2021-05-24	32	-	-	-	-
A99683	1	10370	T1490	42	1	90342	2021-05-25	64031C	-	-	70	50	2	4	0	0		4		1	1	1122	2021-05-24	32	-	-	-	-
H18593	1	10310	K810	66	1	89250	2021-05-26	75215B	28-008	-	90	50	2	4	0	0		4		1	1	671	2021-05-26	22	-	-	-	-
T57999	1	10350	N201	67	2	87150	2021-05-26	77024B	77024B	28020C	25	1	2	3	0	0		3		1	1	471	2021-05-26	22	-	-	-	-
167694	1	10350	N401	87	1	92022	2021-05-27	79407C	78026C	-	60	100	3	6	0	0		6		1	1	374	2021-05-27	14	-	-	-	-
1084761	1	10370	S0264XD	27	1	54927	2021-05-27	64237C	64036C	-	180	500	2	14	0	0		14		1	1	286	2021-05-27	14	-	-	-	-
1214826	1	10310	K631	31	1	92821	2021-05-28	72019B	28014C	-	150	50	2	7	0	0		7		1	1	353	2021-05-28	16	-	-	-	-
1148397	1	10310	K3580	22	1	88551	2021-05-29	74004B	-	-	55	3	2	2	0	0		2		1	1	2181	2021-05-28	16	-	-	-	-
R13189	1	10310	K3580	69	2	88551	2021-05-31	74004B	-	-	60	3	2	4	0	0		4		1	1	354	2021-05-31	24	-	-	-	-
A25141	1	10370	S82109A	48	1	91919	2021-05-31	64031C	-	-	90	50	2	9	0	0		9		1	1	872	2021-05-31	24	-	-	-	-
1083971	1	10310	K3580	27	1	88542	2021-06-01	74004B	-	-	60	5	1	3	0	0		3		1	1	546	2021-06-01	38	-	-	-	-
G86633	1	10340	C153	50	1	91994	2021-06-01	56003C	-	-	10	1	3	10	1	2		8		1	1	241	2021-06-01	38	-	-	-	-
810703	1	10310	K831	63	2	89250	2021-06-02	75215B	-	-	90	80	2	4	0	0		4		1	1	339	2021-06-02	29	-	-	-	-
U23426	1	10310	K3580	37	1	89250	2021-06-03	74004B	-	-	30	3	2	3	0	0		3		1	1	561	2021-06-02	29	-	-	-	-
C86214	1	10310	K3580	18	1	90391	2021-06-03	74004B	-	-	90	3	2	3	0	0		3		1	1	305	2021-06-03	18	-	-	-	-
243328	1	10350	C61	86	1	54940	2021-06-03	78026C	-	-	25	100	3	15	0	0		15		1	1	397	2021-06-03	18	-	-	-	-
G22627	1	10310	K8020	34	1	88551	2021-06-04	75215B	-	-	70	20	2	4	0	0		4		1	1	709	2021-06-03	18	-	-	-	-
Y97088	1	10310	K8020	30	2	88551	2021-06-04	75215B	-	-	70	10	2	4	0	0		4		1	1	336	2021-06-04	22	-	-	-	-
1144172	1	10310	K37	79	2	92821	2021-06-06	74004B	-	-	120	10	3	6	0	0		6		1	1	338	2021-06-06	29	-	-	-	-
143062	1	10310	K8011	67	1	92821	2021-06-06	75215B	-	-	180	10	2	4	0	0		4		1	1	330	2021-06-06	29	-	-	-	-
1215390	1	10310	K810	44	1	89250	2021-06-07	75215B	-	-	90	200	1	4	0	0		4		1	1	195	2021-06-07	39	-	-	-	-
1218704	1	10310	K3580	61	1	74549	2021-06-08	74004B	-	-	60	5	2	2	0	0		2		1	1	386	2021-06-08	29	-	-	-	-
216285	1	10310	K8020	70	2	93910	2021-06-09	75215B	220-023	-	140	700	2	3	0	0		3		1	1	361	2021-06-09	31	-	-	-	-
968165	1	10310	K3580	41	1	92821	2021-06-10	74004B	-	-	60	5	1	3	0	0		3		1	1	612	2021-06-10	27	-	-	-	-
1219824	1	10330	S61209A	48	1	93940	2021-06-10	64153A	62067C	48005C	210	10	1	5	0	0		5		1	1	203	2021-06-10	27	-	-	-	-
633858	1	10340	C153	64	1	91994	2021-06-10	73044B	-	-	60	5	3	5	0	0		5		1	1	293	2021-06-10	27	-	-	-	-
098570	1	10310	K831	68	1	88542	2021-06-11	75215B	28-008	-	100	20	2	5	0	0		5		1	1	743	2021-06-10	27	-	-	-	-
966763	1	10310	K262	62	1	92821	2021-06-11	72018B	28014C	-	90	5	2	7	0	0		7		1	1	359	2021-06-10	27	-	-	-	-
290524	1	10370	S42209A	54	2	44991	2021-06-11	64239B	64035C	-	-	250	2	5	0	0		5		1	1	425	2021-06-11	43	-	-	-	-
G35679	1	10370	S52101A	18	1	44911	2021-06-12	64032B	64032B	-	-	10	2	4	0	0		4		1	1	440	2021-06-11	43	-	-	-	-
T08102	1	10310	K3580	29	2	90391	2021-06-13	74004B	-	-	60	5	2	3	0	0		3		1	1	344	2021-06-11	43	-	-	-	-
786818	1	10310	K3580	26	1	90391	2021-06-12	74004B	-	-	90	5	2	6	0	0		6		1	1	587	2021-06-12	51	-	-	-	-
U62176	1	10310	R109	27	1	90391	2021-06-12	75801C	-	-	240	50	3	31	0	0		31		1	1	475	2021-06-12	51	-	-	-	-
091501	1	10370	I679	77	1	90432	2021-06-12	64032B	-	-	60	10	2	2	0	0		2		1	1	89	2021-06-12	51	-	-	-	-
409075	1	10350	N201	54	2	89141	2021-06-13	77027B	-	-	20	1	2	2	0	0		2		1	1	451	2021-06-12	51	-	-	-	-
C52314	1	10360	L03317	33	1	88658	2021-06-13	74201C	48006C	-	15	10	2	4	0	0		4		1	1	275	2021-06-12	51	-	-	-	-
1220661	1	12030	S0520XA	48	1	91779	2021-06-13	85607B	87011C	-	-	1	2	5	0	0		5		1	1	384	2021-06-13	42	-	-	-	-
178427	1	10310	K810	63	2	92821	2021-06-15	75215B	-	-	120	200	2	5	0	0		5		1	1	468	2021-06-15	44	-	-	-	-
508382	1	10310	K810	62	1	92821	2021-06-15	75215B	-	-	190	150	2	4	0	0		4		1	1	523	2021-06-15	44	-	-	-	-
R93712	1	10310	K3580	31	2	89250	2021-06-16	74004B	-	-	60	10	2	4	0	0		4		1	1	478	2021-06-16	37	-	-	-	-
662471	1	10370	S52539A	49	2	92837	2021-06-17	64032B	-	-	60	10	2	3	0	0		3		1	1	233	2021-06-17	36	-	-	-	-
M57897	1	10310	K831	52	2	93910	2021-06-18	75215B	220-023	-	60	10	2	3	0	0		3		1	1	454	2021-06-17	36	-	-	-	-
1186426	1	10310	K469	57	1	88551	2021-06-18	75607C	28014C	-	120	20	3	4	0	0		4		1	1	176	2021-06-18	53	-	-	-	-
483317	1	10320	S065X0A	66	1	87126	2021-06-18	83038C	-	-	60	100	3	5	1	3		2		1	1	253	2021-06-18	53	-	-	-	-
243328	1	10350	C61	86	1	54940	2021-06-18	78026C	-	-	30	10	3	6	0	0		6		1	1	301	2021-06-18	53	-	-	-	-
699313	1	10350	N209	51	1	88545	2021-06-18	77027B	285-007	-	30	1	2	2	0	0		2		1	1	705	2021-06-18	53	-	-	-	-
1222114	1	10380	T07	17	1	89692	2021-06-18	64237C	48006C	95017C	90	100	2	22	0	0		22		1	1	570	2021-06-18	53	-	-	-	-
789013	1	12020	C7989	61	1	87948	2021-06-19	71023B	-	-	60	5	3	11	0	0		11		1	1	736	2021-06-18	53	-	-	-	-
J80642	1	10370	S52391A	49	2	54927	2021-06-19	64032B	-	-	-	10	2	3	0	0		3		1	1	285	2021-06-19	52	-	-	-	-
1222518	1	12020	K122	29	2	87948	2021-06-19	71023B	56003C	-	90	10	3	7	0	0		7		1	1	954	2021-06-19	52	-	-	-	-
Y64600	1	10340	J939	36	1	85858	2021-06-21	67051B	67047B	-	140	100	2	4	0	0		4		1	1	141	2021-06-21	48	-	-	-	-
137508	1	10350	C679	81	1	87004	2021-06-21	79407C	19007B	76010C	45	10	2	10	0	0		10		1	1	324	2021-06-21	48	-	-	-	-
G70674	1	12030	H44002	42	1	89603	2021-06-22	86414B	85407C	-	100	0	0	22	0	0		22		1	1	1053	2021-06-21	48	-	-	-	-
917342	1	10310	K8020	58	2	54135	2021-06-22	75023B	75215B	220-023	120	10	2	3	0	0		3		1	1	369	2021-06-22	48	-	-	-	-
408660	1	10310	K352	68	2	88542	2021-06-22	74004B	-	-	60	10	2	5	0	0		5		1	1	234	2021-06-22	48	-	-	-	-
J37161	1	10310	K352	55	2	88542	2021-06-22	74004B	-	-	90	100	2	6	0	0		6		1	1	264	2021-06-22	48	-	-	-	-
154529	1	10310	K3580	86	2	88542	2021-06-22	74004B	-	-	30	2	3	3	0	0		3		1	1	355	2021-06-22	48	-	-	-	-
W01752	1	10310	K3580	67	1	90391	2021-06-22	74004B	-	-	60	5	2	4	0	0		4		1	1	666	2021-06-22	48	-	-	-	-
281882	1	10310	K3580	64	2	88542	2021-06-23	74004B	-	-	30	5	2	3	0	0		3		1	1	209	2021-06-22	48	-	-	-	-
819188	1	10310	K469	65	2	54135	2021-06-23	75605C	-	-	80	3	2	2	0	0		2		1	1	521	2021-06-23	46	-	-	-	-
T35748	1	10350	N492	37	1	92002	2021-06-23	78412C	-	-	45	5	3	7	0	0		7		1	1	242	2021-06-23	46	-	-	-	-
H95281	1	10360	K610	43	1	88658	2021-06-23	64228B	-	-	30	30	2	9	0	0		9		1	1	205	2021-06-23	46	-	-	-	-
K13473	1	11100	N8353	33	2	91912	2021-06-23	80807B	-	-	180	350	2	4	0	0		4		1	1	237	2021-06-23	46	-	-	-	-
M27829	1	10310	K8000	41	2	92981	2021-06-24	75215B	-	-	90	30	2	3	0	0		3		1	1	295	2021-06-23	46	-	-	-	-
U11428	1	10370	S72001A	78	1	89199	2021-06-24	64170B	-	-	70	100	3	6	0	0		6		1	1	266	2021-06-23	46	-	-	-	-
1008613	1	10310	K3580	40	1	93910	2021-06-24	74004B	-	-	45	3	2	3	0	0		3		1	1	513	2021-06-24	37	-	-	-	-
1224411	1	10310	K3580	26	1	93910	2021-06-24	74004B	-	-	20	1	2	2	0	0		2		1	1	237	2021-06-24	37	-	-	-	-
1224111	1	10310	K3580	34	2	93910	2021-06-24	74004B	-	-	50	5	1	2	0	0		2		1	1	436	2021-06-24	37	-	-	-	-
K70952	1	10310	C139	61	1	74549	2021-06-25	73022B	-	-	60	2	3	4	0	0		4		1	1	157	2021-06-25	36	-	-	-	-
1195241	1	10310	K3580	51	1	90391	2021-06-25	74004B	-	-	50	5	2	5	0	0		5		1	1	476	2021-06-25	36	-	-	-	-
1224496	1	10310	K3580	47	2	90391	2021-06-25	74004B	-	-	60	3	2	3	0	0		3		1	1	571	2021-06-25	36	-	-	-	-
1224659	1	10320	I6011	52	1	93271	2021-06-25	83065A	83080B	56019B	-	100	4	25	1	8		17		1	1	537	2021-06-25	36	-	-	-	-
F05937	1	10330	L03116	58	1	93940	2021-06-25	64197C	64025C	-	40	100	3	17	0	0		17		1	1	385	2021-06-25	36	-	-	-	-
1222310	1	10370	S82009A	63	1	90432	2021-06-25	64034B	-	-	60	20	3	3	0	0		3		1	1	439	2021-06-25	36	-	-	-	-
F34150	1	10310	K8020	50	2	74549	2021-06-26	75218B	75215B	-	150	20	2	4	0	0		4		1	1	512	2021-06-25	36	-	-	-	-
1076047	1	10310	K8020	65	1	92821	2021-06-26	75215B	-	-	170	50	2	4	0	0		4		1	1	1109	2021-06-25	36	-	-	-	-
1224885	1	10340	L0211	53	1	91994	2021-06-26	70402B	71023B	-	50	3	3	17	1	3		14		1	1	520	2021-06-26	64	-	-	-	-
H09049	1	10370	S52023A	40	1	89692	2021-06-26	64032B	-	-	60	30	2	4	0	0		4		1	1	344	2021-06-26	64	-	-	-	-
W94183	1	10350	N390	83	1	89142	2021-06-28	76010C	-	-	20	1	0	8	0	0		8		1	2	2944	2021-06-27	53	-	-	-	-
1203777	1	10370	K319	45	1	91919	2021-06-28	48006C	-	-	45	100	2	33	0	0		33		1	1	1706	2021-06-27	53	-	-	-	-
M51902	1	10370	S5782XA	37	1	91919	2021-06-28	64032B	-	-	90	30	2	3	0	0		3		1	1	405	2021-06-28	41	-	-	-	-
255421	1	10310	K8020	53	1	88551	2021-06-29	75215B	-	-	100	10	3	4	0	0		4		1	1	250	2021-06-28	41	-	-	-	-
274762	1	10340	K449	71	2	91994	2021-06-29	70413B	67047B	-	160	400	3	11	0	0		11		1	1	690	2021-06-29	40	-	-	-	-
776144	1	10340	J939	26	1	91994	2021-06-29	67051B	67048B	-	60	3	2	3	0	0		3		1	1	534	2021-06-29	40	-	-	-	-
H57984	1	12020	C321	67	1	89035	2021-06-29	56003C	66032B	-	60	5	3	8	0	0		8		1	1	474	2021-06-29	40	-	-	-	-
1001025	1	10330	L03119	68	1	93940	2021-07-01	64197C	-	-	30	50	-	19	0	0		19		1	1	3101	2021-06-29	40	-	-	-	-
849714	1	12020	J0510	46	1	89035	2021-07-01	56003C	66032B	-	60	5	3	10	0	0		10		1	1	280	2021-06-29	40	-	-	-	-
M05830	1	10310	K810	68	1	89250	2021-06-30	75215B	28-008	-	120	300	2	4	0	0		4		1	1	419	2021-06-30	54	-	-	-	-
1139624	1	12030	S0591XA	28	1	87139	2021-06-30	85607B	87011C	-	-	3	2	18	0	0		18		1	1	199	2021-06-30	54	-	-	-	-
868130	1	10310	K3580	30	1	92981	2021-07-01	74004B	-	-	120	50	2	3	0	0		3		1	1	707	2021-07-01	53	-	-	-	-
U06448	1	10330	E11621	60	1	93940	2021-07-01	64197C	48006C	-	40	50	2	26	0	0		26		1	1	235	2021-07-01	53	-	-	-	-
B58029	1	10310	K631	84	1	93910	2021-07-02	72018B	75801C	73037B	180	10	3	11	1	3		8		1	1	308	2021-07-02	34	-	-	-	-
650425	1	10370	S81839A	68	1	44911	2021-07-02	64090C	69032C	83093B	-	30	3	8	0	0		8		1	1	201	2021-07-02	34	-	-	-	-
1229507	2	10330	S61409A	80	1	91203	2021-07-03	69032C	83093B	83093B	210	20	3	6	0	0		5		1	1	634	2021-07-03	51	10	０	０	０
1229454	2	10370	S42009A	43	2	91919	2021-07-04	64015C	-	-	60	30	2	3	0	0		3		1	1	321	2021-07-03	51	10	０	０	0
F99045	2	10310	K8000	70	1	92821	2021-07-04	75215B	-	-	180	100	2	3	0	0		3		1	1	272	2021-07-04	46	20	０	０	0
T33075	2	10310	C221	67	1	87924	2021-07-05	33026B	-	-	60	3	0	17	0	0		17		1	1	916	2021-07-04	46	20	０	０	0
112772	2	10340	S2249XA	50	1	92837	2021-07-06	64015C	-	-	60	10	2	7	0	0		7		1	1	988	2021-07-04	46	20	０	０	0
A99462	2	10370	S52539A	62	2	92837	2021-07-05	64032B	-	-	60	10	2	4	0	0		4		1	1	452	2021-07-05	59	40	５	０	5
B65766	2	10370	S52509A	61	2	92837	2021-07-06	64032B	-	-	60	10	2	5	0	0		5		1	1	311	2021-07-05	59	40	５	０	5
T98571	2	10370	S300XXA	75	2	74990	2021-07-07	64160B	-	-	20	1	2	3	0	0		3		1	1	369	2021-07-05	59	40	５	０	5
U25996	2	10310	K37	34	2	90391	2021-07-06	74004B	-	-	150	5	2	6	0	0		6		1	1	595	2021-07-06	48	65	５	０	5
1175846	2	10320	M4720	56	1	90647	2021-07-07	83002C	-	-	150	90	2	3	0	0		3		1	1	269	2021-07-06	48	65	５	０	5
B14634	2	10370	S5012XA	24	1	85888	2021-07-07	64032B	-	-	60	30	2	5	0	0		5		1	1	371	2021-07-06	48	65	５	０	5
A20859	2	10320	M4720	70	2	90647	2021-07-07	83024C	83002C	-	80	20	2	3	0	0		3		1	1	450	2021-07-06	48	65	５	０	5
34027	2	10370	S72142A	78	1	90432	2021-07-08	64029B	-	-	90	50	3	8	1	4		4		3	1	266	2021-07-07	57	80	５	０	5
S15647	2	11100	D495	40	2	46736	2021-07-08	80807B	80405B	-	90	50	2	4	0	0		4		1	1	218	2021-07-07	57	80	５	０	5
B63788	2	10370	S52.539A	71	2	87970	2021-07-08	64032B	-	-	90	10	2	4	0	0		4		1	1	174	2021-07-07	57	80	５	０	5
K63374	2	10310	K37	31	2	89250	2021-07-08	74004B	-	-	60	3	2	4	0	0		4		1	1	436	2021-07-07	57	80	５	０	5
372151	2	10370	S72324F	80	1	87970	2021-07-12	64028C	-	-	150	500	2	9	0	0		9		1	1	308	2021-07-07	57	80	５	０	5
1190407	2	10310	K3580	45	2	93910	2021-07-08	74004B	-	-	60	3	2	2	0	0		2		1	1	410	2021-07-08	52	43.75	12.5	3.125	15.625
T42961	2	10310	K8020	37	2	93910	2021-07-08	75215B	-	-	180	100	2	4	0	0		4		1	1	524	2021-07-08	52	43.75	12.5	3.125	15.625
456408	2	10370	S72099A	82	2	54927	2021-07-09	64170B	-	-	120	300	3	6	0	0		6		1	1	447	2021-07-08	52	43.75	12.5	3.125	15.625
U81682	2	10310	K3580	31	2	92871	2021-07-09	74004B	-	-	85	1	2	3	0	0		3		1	1	561	2021-07-09	56	46.88	9.38	3.125	12.505
1231812	2	10350	N390	67	2	89141	2021-07-10	76010C	-	-	35	1	3	10	0	0		10		1	1	801	2021-07-09	56	46.88	9.38	3.125	12.505
1232059	2	10370	S42012A	22	1	91919	2021-07-10	64015C	64090C	64035C	120	20	2	5	0	0		5		1	1	218	2021-07-09	56	46.88	9.38	3.125	12.505
388013	2	10370	S52509A, S72099A	67	2	90432	2021-07-10	64032B	64029B	-	120	20	3	4	0	0		4		1	1	393	2021-07-10	68	40.63	21.88	3.125	25.005
1232193	2	10370	S82899A	51	2	90432	2021-07-10	64031C	64272C	-	120	50	2	5	0	0		5		1	1	465	2021-07-10	68	40.63	21.88	3.125	25.005
U95574	2	10370	S8253XA	33	1	90432	2021-07-10	64273C	-	-	90	10	2	5	0	0		5		1	1	307	2021-07-10	68	40.63	21.88	3.125	25.005
U70106	2	10370	S52501A	54	2	92837	2021-07-11	64032B	-	-	60	10	2	3	0	0		3		1	1	214	2021-07-10	68	40.63	21.88	3.125	25.005
S43383	2	10370	S42399A	70	2	90432	2021-07-11	64239B	-	-	90	100	2	4	0	0		4		1	1	218	2021-07-10	68	40.63	21.88	3.125	25.005
928290	2	12030	H0520	59	1	86896	2021-07-14	TAE			405	1	0	7	1	2		5		1	1	562	2021-07-10	68	40.63	21.88	3.125	25.005
1232266	2	10380	S82209C	24	1	87970	2021-07-12	64031C	64272C	-	150	30	2	10	0	0		10		1	1	340	2021-07-11	54	50	6.25	0	6.25
815145	2	10320	S066X0A	62	2	91919	2021-07-14	64015C	-	-	60	20	3	5	0	0		5		1	1	439	2021-07-11	54	50	6.25	0	6.25
K87945	2	10320	C7931	60	1	87905	2021-07-16	83018B	-	-	290	60	3	10	1	3		7		3	1	4735	2021-07-11	54	50	6.25	0	6.25
G10827	2	12020	L03221	30	1	86478	2021-07-12	71023B	56003C	-	60	30	3	10	0	0		10		1	1	338	2021-07-12	55	59.38	9.375	0	9.375
88840	2	10310	K810	59	2	88551	2021-07-12	75215B	-	-	150	300	2	4	0	0		4		1	1	445	2021-07-12	55	59.38	9.375	0	9.375
827451	2	10370	S52123A	34	1	91919	2021-07-13	64025C	-	-	150	100	2	6	0	0		6		1	1	458	2021-07-12	55	59.38	9.375	0	9.375
K92885	2	10370	S82009A	50	2	90432	2021-07-13	64034B	-	-	30	10	2	3	0	0		3		1	1	374	2021-07-12	55	59.38	9.375	0	9.375
1168795	2	10370	S72143A	59	1	89692	2021-07-13	64247C	48006C	95016C	30	50	3	19	0	0		19		1	1	188	2021-07-12	55	59.38	9.375	0	9.375
M97498	2	10310	K3580	44	1	88551	2021-07-13	74004B	-	-	90	3	2	5	0	0		5		1	1	600	2021-07-12	55	59.38	9.375	0	9.375
465571	2	10310	K353	65	1	88551	2021-07-13	74004B	-	-	70	5	2	3	0	0		3		1	1	1562	2021-07-12	55	59.38	9.375	0	9.375
Y24969	2	10370	S40011A	55	1	88551	2021-07-13	64015C	-	-	60	10	2	3	1	1		3		1	1	1176	2021-07-12	55	59.38	9.375	0	9.375
372203	2	10310	C482	81	1	74549	2021-07-13	75810B	28014C	28-008	780	3000	4	13	1	6		7		4	4	1204	2021-07-12	55	59.38	9.375	0	9.375
K73264	2	10310	K4030	59	1	88551	2021-07-13	75610B	28-001	-	120	10	2	2	0	0		2		1	1	350	2021-07-13	77	84.38	12.5	0	12.5
H19771	2	10370	K272	53	1	92871	2021-07-13	72018B	75801C	-	150	10	3	8	0	0		8		1	1	584	2021-07-13	77	84.38	12.5	0	12.5
C34267	2	10310	K353	43	1	92871	2021-07-13	74004B	-	-	90	20	2	3	0	0		3		1	1	768	2021-07-13	77	84.38	12.5	0	12.5
U01888	2	10310	K272	49	2	92821	2021-07-13	72019B	73001B	73037B	240	10	3	8	0	0		8		2	1	1845	2021-07-13	77	84.38	12.5	0	12.5
185226	2	10370	S82401A	60	1	85888	2021-07-14	64031C	-	-	125	50	2	7	0	0		7		1	1	392	2021-07-13	77	84.38	12.5	0	12.5
A14466	2	10370	K37	24	2	92871	2021-07-14	74004B	-	-	90	5	1	3	0	0		3		1	1	281	2021-07-13	77	84.38	12.5	0	12.5
1232987	2	10370	S53015A	25	1	85888	2021-07-14	64032B	-	-	120	20	2	4	0	0		4		1	1	1123	2021-07-13	77	84.38	12.5	0	12.5
395174	2	10370	S72309A	52	2	85888	2021-07-14	64028C	-	-	120	100	2	6	0	0		6		1	1	1696	2021-07-13	77	84.38	12.5	0	12.5
1232938	2	10370	S72143A	49	1	85888	2021-07-14	64029B	-	-	60	100	2	6	0	0		6		1	1	1574	2021-07-13	77	84.38	12.5	0	12.5
1232845	2	10380	S0990XA	71	1	90432	2021-07-16	64029B	-	-	60	100	3	10	0	0		10		2	2	1604	2021-07-13	77	84.38	12.5	0	12.5
394746	2	10350	N201	71	1	89141	2021-07-16	77028B	-	-	60	1	3	5	0	0		5		1	1	1839	2021-07-13	77	84.38	12.5	0	12.5
1035638	2	10370	S5002XA	18	1	89199	2021-07-14	64032B	95015C	-	120	10	1	4	0	0		4		1	1	641	2021-07-14	61	96.88	21.875	6.25	28.125
A86292	2	10370	S8000XA	62	2	89199	2021-07-14	A86292	A86292	-	60	10	2	15	0	0		15		2	1	305	2021-07-14	61	96.88	21.875	6.25	28.125
C67436	2	10310	K36	43	1	93910	2021-07-14	74004B	-	-	90	10	1	2	0	0		2		1	1	534	2021-07-14	61	96.88	21.875	6.25	28.125
B66349	2	10310	K279	51	2	87924	2021-07-15	48006C	-	-	5	1	2	4	0	0		4		1	1	365	2021-07-14	61	96.88	21.875	6.25	28.125
W79112	2	10370	S82002A	64	2	89199	2021-07-15	64034B	-	-	60	20	2	4	0	0		4		1	1	1543	2021-07-14	61	96.88	21.875	6.25	28.125
H87042	2	10320	G40001	40	2	93271	2021-07-19	74410C	-	-	-	5	2	8	0	0		8		2	1	1132	2021-07-14	61	96.88	21.875	6.25	28.125
523843	2	10370	S8263XA	49	2	54927	2021-07-16	64272C	-	-	60	10	2	5	0	0		5		1	1	394	2021-07-15	76	100	25	3.125	28.125
471012	2	10370	S82009A	63	2	52927	2021-07-16	64032B	-	-	-	10	2	6	0	0		6		1	1	411	2021-07-15	76	100	25	3.125	28.125
1233398	2	10370	S42209A	23	2	54927	2021-07-16	64239B	-	-	90	100	2	5	0	0		5		1	1	407	2021-07-15	76	100	25	3.125	28.125
321091	2	10370	S52	71	1	54927	2021-07-16	64032B	-	-	-	10	2	4	0	0		4		1	1	1201	2021-07-15	76	100	25	3.125	28.125
1233391	2	10370	924.01	63	2	54927	2021-07-16	64073C	-	-	30	0	2	3	0	0		3		1	1	1395	2021-07-15	76	100	25	3.125	28.125
1080631	2	10370	822	57	1	89692	2021-07-16	64034B	-	-	60	10	2	3	0	0		3		1	1	1055	2021-07-15	76	100	25	3.125	28.125
Y31313	2	10370	S7290XA	58	2	91919	2021-07-17	64028C	-	-	-	500	3	10	1	2		8		3	1	656	2021-07-15	76	100	25	3.125	28.125
1233411	2	10380	S0990XA	72	2	91919	2021-07-18	64029B	65058A	64112B	180	300	2	13	0	0		13		2	1	301	2021-07-15	76	100	25	3.125	28.125
301125	2	10370	S32009A	82	1	74990	2021-07-21	64160B	33127B	-	60	10	2	7	0	0		7		1	1	288	2021-07-15	76	100	25	3.125	28.125
1233553	2	10370	V01.7	63	2	89692	2021-07-16	64032B	-	-	90	10	2	3	0	0		3		1	1	217	2021-07-16	66	100	6.25	21.875	28.125
U45128	2	10310	K3580	18	1	90391	2021-07-16	74004B	-	-	30	3	1	2	0	0		2		1	1	1198	2021-07-16	66	100	6.25	21.875	28.125
B07167	2	10320	S065X0A	67	1	87126	2021-07-17	83038C	-	-	60	50	3	5	0	0		5		1	1	388	2021-07-16	66	100	6.25	21.875	28.125
792689	2	10370	S52309A	58	1	89692	2021-07-17	64032B	64032B	-	120	30	2	6	0	0		6		1	1	1153	2021-07-16	66	100	6.25	21.875	28.125
B42729	2	10330	L03119	46	1	93940	2021-07-19	64003C	-	-	30	2	0	7	0	0		7		2	1	688	2021-07-16	66	100	6.25	21.875	28.125
1233751	2	10370	S9304XA	27	1	44911	2021-07-17	64090C	-	-	-	30	1	6	0	0		6		1	1	268	2021-07-17	62	96.88	21.88	6.25	28.13
T28419	2	10370	S92309A	54	2	44911	2021-07-17	64035C	-	-	-	30	2	5	0	0		5		1	1	3016	2021-07-17	62	96.88	21.88	6.25	28.13
544556	2	10370	S52509A	66	2	44911	2021-07-18	64032B	-	-	-	10	2	4	0	0		4		1	1	470	2021-07-17	62	96.88	21.88	6.25	28.13
1233851	2	10370	S82209A	61	1	44911	2021-07-18	64031C	-	-	-	50	2	10	0	0		10		1	1	1168	2021-07-17	62	96.88	21.88	6.25	28.13
W53989	2	10310	789.03	52	1	89250	2021-07-18	74004B	-	-	55	5	2	3	0	0		3		1	1	863	2021-07-17	62	96.88	21.88	6.25	28.13
K70327	2	10340	J852	51	1	91280	2021-07-20	67047B	-	-	120	3	3	10	1	4		6		3	1	432	2021-07-17	62	96.88	21.88	6.25	28.13
356350	2	11100	N939	67	2	87150	2021-07-21	28019C	-	-	10	0	2	5	0	0		5		2	1	1228	2021-07-17	62	96.88	21.88	6.25	28.13
T57999	2	10350	N209	67	2	87969	2021-07-26	77024B	28020C	-	15	1	2	13	0	0		13		2	1	326	2021-07-17	62	96.88	21.88	6.25	28.13
S30345	2	10370	823	41	1	44911	2021-07-18	64273C	-	-	-	30	2	6	0	0		6		1	1	501	2021-07-18	83	96.88	21.88	3.125	25.005
319077	2	10310	560.1	61	1	89250	2021-07-18	73043B	-	-	75	5	2	6	0	0		6		2	1	599	2021-07-18	83	96.88	21.88	3.125	25.005
1233901	2	12020	C139	70	1	91280	2021-07-18	56003C	66032B	-	180	5	3	7	0	0		7		2	3	649	2021-07-18	83	96.88	21.88	3.125	25.005
1055789	2	11100	N809	32	2	89705	2021-07-18	80807B	-	-	90	500	2	4	0	0		4		1	1	791	2021-07-18	83	96.88	21.88	3.125	25.005
1234066	2	10310	K3580	30	1	88551	2021-07-18	74004B	-	-	125	20	2	3	0	0		3		1	1	1178	2021-07-18	83	96.88	21.88	3.125	25.005
B28173	2	10370	S42399A	26	1	92837	2021-07-18	64028C	64034B	64032B	240	700	2	6	0	0		6		1	1	1986	2021-07-18	83	96.88	21.88	3.125	25.005
W48476	2	10370	S52109A	66	2	89199	2021-07-19	64032B	-	-	-	10	2	2	0	0		2		1	1	1269	2021-07-18	83	96.88	21.88	3.125	25.005
R48535	2	10370	S42209A	69	2	92837	2021-07-19	64239B	-	-	90	50	2	4	0	0		4		1	1	1481	2021-07-18	83	96.88	21.88	3.125	25.005
H40482	2	10370	S82209A	77	2	92837	2021-07-19	64031C	64272C	-	90	50	2	3	0	0		3		1	1	2717	2021-07-18	83	96.88	21.88	3.125	25.005
F98859	2	10310	K3580	26	2	90391	2021-07-19	74004B	-	-	50	5	2	3	0	0		3		1	1	488	2021-07-19	72	90.63	21.88	18.75	40.63
676620	2	10310	K8020	48	2	54135	2021-07-19	75215B	-	-	60	5	2	3	0	0		3		1	1	515	2021-07-19	72	90.63	21.88	18.75	40.63
851454	2	10370	S5010XA	26	1	90432	2021-07-19	64032B	64032B	-	120	20	2	3	0	0		3		1	1	961	2021-07-19	72	90.63	21.88	18.75	40.63
1234326	2	10310	K631	37	1	90391	2021-07-19	72019B	75801C	-	90	5	2	16	0	0		16		2	1	808	2021-07-19	72	90.63	21.88	18.75	40.63
F21810	2	10310	K37	42	1	90391	2021-07-19	74004B	-	-	30	3	2	2	0	0		2		1	1	1700	2021-07-19	72	90.63	21.88	18.75	40.63
T69714	2	11100	O001	25	2	89705	2021-07-19	81020B	-	-	60	1500	2	2	0	0		2		1	1	1779	2021-07-19	72	90.63	21.88	18.75	40.63
237211	2	10370	S72043A	89	2	90432	2021-07-20	64170B	-	-	90	300	3	8	1	3		8		3	1	607	2021-07-19	72	90.63	21.88	18.75	40.63
1234214	2	10370	S8000XA	34	1	90432	2021-07-20	64028C	-	-	120	100	1	6	0	0		6		1	1	313	2021-07-19	72	90.63	21.88	18.75	40.63
1234308	2	10380	S72301A	39	1	90432	2021-07-20	64028C	64035C	64032B	300	1200	2	14	0	0		14		2	1	1167	2021-07-19	72	90.63	21.88	18.75	40.63
1233456	2	10310	K8033	73	1	74549	2021-07-21	75218B	75215B		190	10	2	8	0	0		8		1	1	485	2021-07-19	72	90.63	21.88	18.75	40.63
1229901	2	10320	M47817	39	2	90579	2021-07-23	83024C	83002C	32026C	150	250	3	7	0	0		7		1	1	1612	2021-07-19	72	90.63	21.88	18.75	40.63
231325	2	10310	C22	62	1	91280	2021-07-26	56040B	-	-	110	100	3	14	0	0		14		2	1	1246	2021-07-19	72	90.63	21.88	18.75	40.63
803394	2	10370	S82409A	77	2	89692	2021-07-26	64031C	64272C	-	90	50	3	7	1	3		4		3	1	1360	2021-07-19	72	90.63	21.88	18.75	40.63
1234406	2	12020	C329	68	1	94371	2021-07-20	66032B	-	-	-	-	0	11	0	0		11		2	1	545	2021-07-20	71	93.75	18.75	25	43.75
G23304	2	10310	K81	73	2	88542	2021-07-20	75215B	-	-	120	100	3	3	0	0		3		1	1	1889	2021-07-20	71	93.75	18.75	25	43.75
B48227	2	10370	S52509A	64	1	85888	2021-07-21	64032B	-	-	90	10	2	3	0	0		3		1	1	255	2021-07-20	71	93.75	18.75	25	43.75
581748	2	10370	S42009A	46	1	89692	2021-07-21	64015C	-	-	60	20	2	3	0	0		3		1	1	150	2021-07-20	71	93.75	18.75	25	43.75
569965	2	10310	K56.5	50	2	88542	2021-07-21	73043B	-	-	60	5	2	6	0	0		6		1	1	1139	2021-07-20	71	93.75	18.75	25	43.75
1033071	2	10310	K81	40	1	89250	2021-07-21	75215B	-	-	150	200	2	4	0	0		4		1	1	249	2021-07-21	51	100	25	0	25
A57540	2	10370	S82201A	43	1	75855	2021-07-21	64031C	-	-	90	50	2	7	0	0		7		1	1	277	2021-07-21	51	100	25	0	25
T56423	2	10350	C609	69	1	92022	2021-07-21	79407C	78401C	-	30	20	3	26	0	0		28		2	3	1610	2021-07-21	51	100	25	0	25
622897	2	10310	K3580	57	2	89250	2021-07-21	74004B	-	-	50	5	2	3	0	0		3		1	1	1316	2021-07-21	51	100	25	0	25
799431	2	10370	S52309A	70	1	51199	2021-07-22	64032B	-	-	60	10	2	3	0	0		3		1	1	256	2021-07-21	51	100	25	0	25
J58911	2	10370	S72009A	81	1	75855	2021-07-22	64170B	-	-	60	10	2	7	0	0		7		1	2	677	2021-07-21	51	100	25	0	25
431662	2	10370	S52502A	63	2	75855	2021-07-22	64032B	-	-	60	10	2	3	0	0		3		1	1	272	2021-07-21	51	100	25	0	25
H82791	2	10370	S52509A	34	2	75855	2021-07-22	64032B	-	-	60	10	2	2	0	0		2		1	1	406	2021-07-21	51	100	25	0	25
Y05286	2	10310	K81	60	2	88542	20217/21	75215B	-	-	85	20	2	4	0	0		4		1	1	732	2021-07-21	51	100	25	0	25
378244	2	10380	S2242XA	76	1	86562	2021-07-22	85407C	-	-	-	0	0	6	0	0		6		1	1	419	2021-07-22	61	90.63	25	15.625	40.625
J17063	2	10310	K810	63	2	89250	2021-07-22	75215B	-	-	110	100	2	4	0	0		4		1	1	574	2021-07-22	61	90.63	25	15.625	40.625
1234984	2	10370	S92309B	40	1	92837	2021-07-22	64036C	-	-	30	10	2	6	0	0		6		1	1	1699	2021-07-22	61	90.63	25	15.625	40.625
G62131	2	10390	J9311	17	1	91072	2021-07-23	67051B	-	-	60	1	2	4	0	0		4		2	1	295	2021-07-22	61	90.63	25	15.625	40.625
U61561	2	10350	N201	58	2	87004	2021-07-23	77027B	-	-	20	1	2	5	0	0		5		1	1	569	2021-07-22	61	90.63	25	15.625	40.625
357938	2	10370	S82102A	69	2	92837	2021-07-23	64031C	-	-	60	50	2	6	0	0		6		1	1	633	2021-07-22	61	90.63	25	15.625	40.625
1235034	2	10370	S42015A	60	2	92837	2021-07-23	64015C	-	-	60	10	2	2	0	0		2		1	1	947	2021-07-22	61	90.63	25	15.625	40.625
645783	2	10310	K810	58	1	92821	2021-07-23	75215B	-	-	160	100	2	4	0	0		4		1	1	963	2021-07-22	61	90.63	25	15.625	40.625
H32598	2	10370	S42022A	40	1	90432	2021-07-23	64015C	-	-	60	10	2	3	0	0		3		1	1	350	2021-07-22	61	90.63	25	15.625	40.625
039441	2	10370	S82009A	73	2	92837	2021-07-23	64034B	-	-	-	50	2	4	0	0		4		1	1	712	2021-07-23	73	84.38	18.75	12.5	31.25
G84010	2	10310	K3580	39	1	92821	2021-07-23	74004B	-	-	60	2	2	3	0	0		3		1	1	717	2021-07-23	73	84.38	18.75	12.5	31.25
176756	2	10310	K3580	44	2	93910	2021-07-23	74004B	-	-	90	5	2	4	0	0		4		1	1	139	2021-07-23	73	84.38	18.75	12.5	31.25
1172802	2	10310	K3580	20	2	93910	2021-07-24	74004B	-	-	60	5	1	4	0	0		4		1	1	706	2021-07-23	73	84.38	18.75	12.5	31.25
W03955	2	10370	S82009A	58	2	91919	2021-07-24	64247C	-	-	60	10	2	2	0	0		2		1	1	1042	2021-07-23	73	84.38	18.75	12.5	31.25
773054	2	10350	R338	68	1	90643	2021-07-24	78215B	-	-	30	1	2	3	0	0		3		1	1	245	2021-07-24	64	90.63	21.88	6.25	28.13
1235336	2	10370	S9002XA	33	1	89692	2021-07-24	64272C	-	-	60	20	2	4	0	0		4		1	1	676	2021-07-24	64	90.63	21.88	6.25	28.13
1235403	2	10310	K3580	39	2	88542	2021-07-25	74004B	-	-	60	1	1	3	0	0		3		1	1	310	2021-07-24	64	90.63	21.88	6.25	28.13
401798	2	10330	L0390	53	1	93940	2021-07-25	64228B	-	-	35	2	3	4	0	0		4		7	1	1293	2021-07-24	64	90.63	21.88	6.25	28.13
W32499	2	10310	K3580	48	1	90391	2021-07-25	74004B	-	-	-	3	2	2	0	0		2		1	1	532	2021-07-24	64	90.63	21.88	6.25	28.13
1235305	2	10370	S72009A	82	2	89692	2021-07-27	64170B	-	-	90	400	3	10	1	2		8		3	1	439	2021-07-24	64	90.63	21.88	6.25	28.13
1235527	2	10350	R6521	35	1	90643	2021-07-25	64228B	-	-	30	10	2	7	0	0		7		1	1	476	2021-07-25	90	100	12.5	3.125	15.625
M83602	2	10370	M83602	80	2	91919	2021-07-25	64032B	-	-	60	10	2	2	0	0		2		1	1	1248	2021-07-25	90	100	12.5	3.125	15.625
260068	2	10370	S52509A	72	2	91919	2021-07-26	64032B	-	-	90	20	3	4	1	2		2		3	1	320	2021-07-25	90	100	12.5	3.125	15.625
1235518	2	10370	S5001XA	53	2	91919	2021-07-26	64239B	-	-	150	250	2	3	0	0		3		1	1	1648	2021-07-25	90	100	12.5	3.125	15.625
M41138	2	10350	N390	50	2	89136	2021-07-26	77027B	285-007	-	-	-	0	6	0	0		6		1	1	1373	2021-07-25	90	100	12.5	3.125	15.625
797095	2	10310	K8001	63	2	92821	2021-07-27	75215B	-	-	100	5	2	4	0	0		4		1	1	1493	2021-07-25	90	100	12.5	3.125	15.625
517136	2	10310	K8020	71	1	54135	2021-07-26	75215B	-	-	90	20	2	2	0	0		2		1	1	386	2021-07-26	79	87.5	34.38	15.625	50.005
1159094	2	12030	H33059	25	1	91205	2021-07-26	86415B	-	-	-	0	2	5	0	0		5		1	1	159	2021-07-26	79	87.5	34.38	15.625	50.005
A56114	2	10370	S82209B	56	1	90432	2021-07-26	64031C	-	-	90	50	2	6	0	0		6		1	1	282	2021-07-26	79	87.5	34.38	15.625	50.005
994033	2	10310	R109	40	1	88551	2021-07-26	75806B	-	-	60	3	2	3	0	0		3		1	1	464	2021-07-26	79	87.5	34.38	15.625	50.005
1235592	2	10370	S9031XA	59	1	90432	2021-07-26	48006C	64035C	64090C	90	100	2	22	0	0		24		1	1	325	2021-07-26	79	87.5	34.38	15.625	50.005
J88120	2	10310	K3580	69	1	88551	2021-07-27	74004B	-	-	60	5	2	3	0	0		3		1	1	435	2021-07-26	79	87.5	34.38	15.625	50.005
129886	2	10350	N151	64	1	92830	2021-07-27	77027B	285-007	-	20	1	2	5	0	0		5		1	1	1209	2021-07-26	79	87.5	34.38	15.625	50.005
732719	2	10310	R109	68	1	92821	2021-07-27	75215B	-	-	240	10	2	4	0	0		4		1	1	1329	2021-07-26	79	87.5	34.38	15.625	50.005
F59138	2	10340	J939	44	1	85858	2021-07-28	67051B	67048B	67051B	240	10	2	12	0	0		12		2	1	1048	2021-07-26	79	87.5	34.38	15.625	50.005
A73793	2	10310	K8020	32	2	92821	2021-07-27	75215B	-	-	240	100	2	3	0	0		3		1	1	464	2021-07-27	67	93.75	28.125	6.25	34.375
695218	2	10370	820.22	78	2	87970	2021-07-28	64170B	-	-	90	500	3	10	1	3		7		3	1	220	2021-07-27	67	93.75	28.125	6.25	34.375
326898	2	10370	S7002XA	70	1	87970	2021-07-28	64029B	-	-	60	250	2	5	0	0		5		1	1	316	2021-07-27	67	93.75	28.125	6.25	34.375
F55310	2	10370	S42011A	55	1	87970	2021-07-28	64015C	-	-	60	20	3	4	0	0		4		1	1	214	2021-07-27	67	93.75	28.125	6.25	34.375
M91034	2	10370	S9000XA	50	2	87970	2021-07-28	64272C	-	-	60	20	2	4	0	0		4		1	1	410	2021-07-27	67	93.75	28.125	6.25	34.375
662544	2	10370	S9000XA	77	2	87970	2021-07-28	64273C	-	-	60	50	3	4	0	0		4		1	1	1247	2021-07-27	67	93.75	28.125	6.25	34.375
F06030	2	10370	S72009A	80	1	87970	2021-07-29	64170B	-	-	90	150	3	10	1	2		8		3	1	375	2021-07-27	67	93.75	28.125	6.25	34.375
F09039	2	10310	K3580	25	1	89250	2021-07-28	74004B	-	-	60	3	2	4	0	0		4		1	1	409	2021-07-28	74	96.875	18.75	9.375	28.125
S96148	2	10310	K3580	41	1	89250	2021-07-28	74004B	-	-	60	3	2	3	0	0		3		1	1	450	2021-07-28	74	96.875	18.75	9.375	28.125
987785	2	10310	K8030	71	1	74549	2021-07-29	75218B	75215B	28035B	120	150	3	3	0	0		3		1	1	428	2021-07-28	74	96.875	18.75	9.375	28.125
W94708	2	10370	S82201A	63	1	75855	2021-07-29	64118B	-	-	90	5	3	7	0	0		7		1	1	307	2021-07-28	74	96.875	18.75	9.375	28.125
046889	2	10370	S52509A	70	2	75855	2021-07-29	64032B	-	-	120	2	2	3	0	0		3		1	1	243	2021-07-28	74	96.875	18.75	9.375	28.125
Y79713	2	10310	O9122	22	2	88542	2021-07-29	48004C	-	-	30	5	2	4	0	0		4		1	1	273	2021-07-28	74	96.875	18.75	9.375	28.125
918134	2	10370	S8000XA	56	2	92837	2021-07-29	64034B	-	-	60	10	2	3	0	0		3		1	1	912	2021-07-28	74	96.875	18.75	9.375	28.125
M97940	2	10310	K8020	54	2	89250	2021-07-29	75215B	-	-	80	5	2	6	0	0		6		1	1	782	2021-07-28	74	96.875	18.75	9.375	28.125
A01182	2	10370	S82209A	41	1	44991	2021-07-29	64031C	-	-	-	50	2	6	0	0		6		1	1	853	2021-07-29	63	96.875	12.5	6.25	18.75
1141947	2	12030	371.4	41	1	36789	2021-07-29	87216B	85214C	87216B	-	1	2	4	0	0		4		1	1	1721	2021-07-29	63	96.875	12.5	6.25	18.75
1236466	2	10370	892	56	2	44991	2021-07-29	64272C	64272C	-	-	50	2	7	0	0		7		1	1	1887	2021-07-29	63	96.875	12.5	6.25	18.75
1236690	2	10380	879.4	44	2	-	2021-07-29	48005C	-	-	-	-	-	3	0	0		3		1	1	1471	2021-07-29	63	96.875	12.5	6.25	18.75
476693	2	10370	S42002A	49	1	44991	2021-07-30	64015C	-	-	-	10	3	3	0	0		3		1	1	532	2021-07-29	63	96.875	12.5	6.25	18.75
1154230	2	10310	562.01	32	2	88542	2021-07-30	73010B	28014C	-	150	1330	3	9	0	0		9		2	1	1250	2021-07-29	63	96.875	12.5	6.25	18.75
065931	2	10370	813.06	68	2	44991	2021-07-30	64032B	-	-	-	10	2	4	0	0		4		1	1	994	2021-07-29	63	96.875	12.5	6.25	18.75
225252	2	10370	S7290XA	82	2	44991	2021-07-30	64029B	-	-	-	300	3	7	0	0		7		1	1	2558	2021-07-29	63	96.875	12.5	6.25	18.75
1236703	2	10370	S82209A	17	2	44911	2021-07-30	64031C	-	-	-	100	1	5	0	0		5		1	1	2475	2021-07-29	63	96.875	12.5	6.25	18.75
1236712	2	11100	620.1	32	2	92555	2021-07-30	80807B	-	-	60	700	1	4	0	0		4		1	1	779	2021-07-30	61	84.38	28.13	15.625	43.755
S71240	2	11100	620.5	28	2	89524	2021-07-30	80807B	-	-	60	50	1	3	0	0		3		1	1	494	2021-07-30	61	84.38	28.13	15.625	43.755
1236941	2	10320	D320	46	1	93271	2021-08-02	83019B	83081A	56019B	-	250	3	9	1	2		7		3	1	164	2021-07-30	61	84.38	28.13	15.625	43.755
1237024	2	10370	891	88	1	92837	2021-07-31	64028C	64262C	64237C	210	500	2	5	1	5		0		3	4	330	2021-07-31	62	68.75	37.5	3.125	40.625
1237125	2	10310	K3580	43	2	93910	2021-07-31	74004B	-	-	90	5	1	3	0	0		3		1	1	393	2021-07-31	62	68.75	37.5	3.125	40.625
374354	2	10370	S5000XA	56	2	92837	2021-07-31	64032B	-	-	60	30	2	5	0	0		5		1	1	341	2021-07-31	62	68.75	37.5	3.125	40.625
1167110	2	10350	N179	55	2	90643	2021-07-31	77034B	77034B	-	40	1	2	3	0	0		3		1	1	314	2021-07-31	62	68.75	37.5	3.125	40.625
